# Supplementary material for: Combining DNA Damage Induction with BCL-2 Inhibition to Enhance Merkel Cell Carcinoma Cytotoxicity
Source: Biology (Basel). 2020 Feb 19;9(2):35. doi: 10.3390/biology9020035 (PMC7168258; doi:10.3390/biology9020035)
Supplement: Supplementary file 1 [file biology-09-00035-s001.zip]

Archive with 2 entries (2 files):
- Figures.docx
- Table S1.xlsx
