# Supplementary material for: Combining DNA Damage Induction with BCL-2 Inhibition to Enhance Merkel Cell Carcinoma Cytotoxicity
Source: Biology (Basel). 2020 Feb 19;9(2):35. doi: 10.3390/biology9020035 (PMC7168258; doi:10.3390/biology9020035)
Supplement: Supplementary file 1 [file biology-09-00035-s001.zip › Table S1.xlsx]

## Sheet: NormLog2_MedianCentered
Antibody Name		14-3-3-beta	14-3-3-epsilon	14-3-3-zeta	4E-BP1	4E-BP1_pS65	53BP1	A-Raf	ACC1	ACC_pS79	ADAR1	Akt	Akt_pS473	Akt_pT308	AMPK-a2_pS345	AMPKa	AMPKa_pT172	Annexin-I	Annexin-VII	AR	ARID1A	Atg3	Atg7	ATM	ATM_pS1981	ATRX	ATR_pS428	Aurora-B	Axl	b-Actin	b-Catenin	b-Catenin_pT41_S45	B-Raf	B-Raf_pS445	B7-H4	Bad_pS112	Bak	BAP1	Bax	Bcl-xL	Bcl2	Bcl2A1	Beclin	Bid	Bim	BiP-GRP78	BRD4	c-Abl	c-IAP2
Antibody Origin		R	M	R	R	R	R	R	R	R	M	R	R	R	R	R	R	M	M	R	R	R	R	R	R	R	R	R	R	R	R	R	R	R	R	R	R	M	R	R	M	R	G	R	R	M	R	R	R
Gene Name		YWHAB	YWHAE	YWHAZ	EIF4EBP1	EIF4EBP1	TP53BP1	ARAF	ACACA	ACACA	ADAR	AKT1	AKT1	AKT1	PRKAA2	PRKAA1	PRKAA1	ANXA1	ANXA7	AR	ARID1A	ATG3	ATG7	ATM	ATM	ATRX	ATR	AIM1	AXL	ACTB	CTNNB1	CTNNB1	BRAF	BRAF	VTCN1	BAD	BAK1	BAP1	BAX	BCL2L1	BCL2	BCL2A1	BECN1	BID	BCL2L11	HSPA5	BRD4	ABL1	BIRC3
Probabilities (QC Score)		0.946506	0.892787	0.963288	0.963799	0.961324	0.954818	0.965419	0.95489	0.957474	0.952617	0.945858	0.914873	0.952841	0.954337	0.968187	0.955597	0.869847	0.908548	0.95892	0.965649	0.933414	0.970583	0.964306	0.926032	0.961524	0.970695	0.955035	0.946661	0.917023	0.962701	0.93575	0.970857	0.965907	0.931886	0.970045	0.960489	0.940124	0.972455	0.967925	0.896359	0.956585	0.945077	0.952776	0.966784	0.882468	0.945774	0.950637	0.938068
Sample description		14-3-3-beta-R-V	14-3-3-epsilon-M-C	14-3-3-zeta-R-V	4E-BP1-R-V	4E-BP1_pS65-R-V	53BP1-R-V	A-Raf-R-V	ACC1-R-C	ACC_pS79-R-V	ADAR1-M-V	Akt-R-V	Akt_pS473-R-V	Akt_pT308-R-V	AMPK-a2_pS345-R-V	AMPKa-R-C	AMPKa_pT172-R-C	Annexin-I-M-V	Annexin-VII-M-V	AR-R-V	ARID1A-R-C	Atg3-R-V	Atg7-R-V	ATM-R-V	ATM_pS1981-R-V	ATRX-R-C	ATR_pS428-R-C	Aurora-B-R-V	Axl-R-V	b-Actin-R-C	b-Catenin-R-V	b-Catenin_pT41_S45-R-V	B-Raf-R-C	B-Raf_pS445-R-V	B7-H4-R-C	Bad_pS112-R-V	Bak-R-C	BAP1-M-V	Bax-R-V	Bcl-xL-R-V	Bcl2-M-V	Bcl2A1-R-V	Beclin-G-C	Bid-R-C	Bim-R-V	BiP-GRP78-M-C	BRD4-R-V	c-Abl-R-V	c-IAP2-R-C
		Median-Centered	Median-Centered	Median-Centered	Median-Centered	Median-Centered	Median-Centered	Median-Centered	Median-Centered	Median-Centered	Median-Centered	Median-Centered	Median-Centered	Median-Centered	Median-Centered	Median-Centered	Median-Centered	Median-Centered	Median-Centered	Median-Centered	Median-Centered	Median-Centered	Median-Centered	Median-Centered	Median-Centered	Median-Centered	Median-Centered	Median-Centered	Median-Centered	Median-Centered	Median-Centered	Median-Centered	Median-Centered	Median-Centered	Median-Centered	Median-Centered	Median-Centered	Median-Centered	Median-Centered	Median-Centered	Median-Centered	Median-Centered	Median-Centered	Median-Centered	Median-Centered	Median-Centered	Median-Centered	Median-Centered	Median-Centered
MKL-1 - DMSO 1		-0.831231	-0.925133	-0.551399	0.0839098	0.103149	-0.00809233	-0.500062	0.209529	0.982407	-0.829847	0.473827	0.0236394	-0.337612	0.243594	0.0323318	1.28093	-1.4643	-1.73369	0.379078	0.81135	0.0856549	-0.490744	0.808647	-0.00816958	1.41396	-0.185979	0.238493	-2.40368	-0.10297	0.0887791	0.13627	0.455666	0.264892	-0.354	0.268888	-0.00534514	0.50791	-0.00180681	0.486148	1.8328	-0.0687783	-0.889334	0.140955	1.60514	-0.915563	0.65382	-0.197035	0.00203322
MKL-1 - DMSO 2		-0.14689	-0.935242	-0.0688953	0.34303	0.155995	0.149355	-0.601181	0.351445	1.11089	-1.76198	0.620308	-0.0236394	-0.386519	0.0453834	0.0737491	1.32859	-1.52494	-0.709633	0.242116	0.866158	-0.0380676	-0.989182	0.822059	-0.031757	0.44278	-0.632358	0.421243	-2.49776	-0.138118	0.344807	0.138506	0.368518	0.347114	-0.607734	0.477573	0.0341993	0.56542	0.0472231	0.585851	0.826802	-0.180388	-0.894463	0.183735	1.606	-0.945197	0.815753	-0.537868	-0.518745
MKL-1 - 1µM 1		0.056553	0.148606	0.216549	0.225177	0.0484119	0.0170694	-0.48234	-0.55838	0.37605	-0.138005	-0.138851	-0.298606	-0.196949	0.23905	-0.0560014	0.350485	-0.842264	-1.18448	0.140404	0.461744	0.159757	-0.55893	0.157002	-0.116927	0.813303	-0.101101	0.0289854	-2.12238	-0.512161	-0.0827149	0.0570751	-0.531908	0.00519058	-0.084738	0.219373	-0.118466	0.00512204	0.400302	0.877213	2.31955	-0.100414	-0.00965481	0.307646	1.61187	0.00304102	0.210808	-0.136293	-0.0243268
MKL-1 - 1µM 2		0.059978	-0.469935	0.31496	0.227392	0.219904	0.0354471	-0.510945	-0.59529	0.355013	-0.390942	0.0760169	-0.298871	-0.205766	0.221024	0.00525182	0.501853	-1.08538	-0.36328	0.281608	1.05367	0.303185	-0.598156	0.676119	-0.0299736	0.787097	-0.124694	0.00394965	-2.13587	-0.499284	0.0211544	0.144111	-0.626012	0.0738724	-0.088823	0.300093	-0.0298969	0.724716	0.382054	0.931085	2.11367	-0.128452	-0.525163	0.29456	1.74854	-0.54903	0.561717	-0.0569824	0.022458
MKL-1 - 10µM 1		0.00839053	0.361887	0.0561139	0.149645	-0.068452	-0.186968	0.189859	0.427199	0.687802	0.142895	0.188109	-0.363545	0.0371054	0.16277	-0.0410967	-0.0528197	-0.450757	-0.469143	0.0584833	0.456124	-0.0143171	0.326958	1.14047	0.12688	1.55078	0.144576	0.0353272	-2.16101	-0.684652	-0.170651	0.180445	0.827052	0.324675	-0.0521663	-9.82438e-05	0.0525033	-0.03972	-0.115456	0.0528506	2.34223	0.0628483	0.28886	0.128006	1.33914	-0.339469	0.313864	0.112288	-0.0196097
MKL-1 - 10µM 2		-0.212249	0.284819	0.0919272	0.194625	0.0509213	-0.114304	0.209967	0.553568	0.965733	0.138999	0.264541	-0.304944	0.0896413	0.15158	0.00637063	0.0217778	-0.722989	-0.447421	0.169011	0.472987	-0.0209243	0.139792	1.3143	0.14817	1.27787	-0.0426892	0.0550671	-2.19492	-0.656543	-0.0287241	0.141117	0.793646	0.404783	-0.130537	0.149923	0.0646145	-0.00512204	0.0589645	0.213238	2.307	0.0725984	-0.0783598	0.241984	1.38242	-0.346446	0.289683	0.0522637	-0.0637738
HDF -DMSO 1		-0.10078	-0.00390762	-0.270101	-0.258252	-0.335987	-0.100558	0.0340102	-0.554177	-0.701049	0.251813	-0.27814	-0.0248841	-0.00910765	-0.25262	-0.129857	0.467241	2.15374	0.374611	-0.300427	-0.540462	-0.115874	0.162151	-0.238355	-0.0472608	-0.448881	-0.104236	-0.25367	5.01339	1.35102	0.19307	-0.210711	-0.123916	-0.45196	0.0521663	-0.361309	-0.160771	0.115156	-0.470945	-0.320426	-1.10542	-0.0788189	0.34342	-0.359375	-1.67551	0.826355	-0.368451	0.0306781	0.03165
HDF -DMSO 2		-0.079455	0.00390762	-0.196593	-0.282842	-0.295898	-0.0924781	0.0573225	-0.560527	-0.649821	0.205614	-0.197418	0.0394185	-0.00644713	-0.239072	-0.156572	0.459054	2.25581	0.471872	-0.213385	-0.389058	-0.066524	0.136939	-0.218013	-0.00760731	-0.475806	-0.145438	-0.268096	5.17791	1.33989	0.23425	-0.203669	-0.145756	-0.419641	0.0822994	-0.349506	-0.128666	0.0594846	-0.486274	-0.284833	-1.04137	-0.065935	0.40985	-0.374751	-1.62139	0.861012	-0.252118	-0.0792683	-0.00203322
HDF - 1µM 1		-0.345905	-1.48121	-0.254874	-0.270971	-0.0781472	0.0932377	-0.00808599	0.349291	-0.333489	-1.84966	-0.0307788	0.458321	0.00644713	-0.0476416	-0.00525182	0.549327	0.437442	-1.11797	0.24068	-0.24005	0.166843	-0.377956	-0.812276	0.117789	-1.22243	0.000564082	-0.140211	5.32533	1.90539	0.510916	-0.216644	-0.658943	-0.00519058	0.205716	-0.0789899	0.132438	-0.336013	-0.324074	-0.0856479	-2.85805	0.271483	-0.35059	-0.242539	-1.33914	-0.338942	-0.177094	-0.0885738	-0.212452
HDF - 1µM 2		-0.410183	-0.41083	-0.127499	-0.247442	-0.119743	0.142731	-0.00203347	0.584572	-0.207802	-1.18964	0.0307788	0.478828	0.0608571	-0.14322	0.0681325	0.519186	0.440872	-0.160758	0.248776	-0.360479	0.223027	-0.179536	-0.849297	0.00705971	-1.15143	-0.0980554	-0.399175	4.98255	1.92168	0.695187	-0.025433	-0.89713	0.0724835	-0.077766	-0.0650426	0.139776	-0.319514	-0.363024	-0.0528506	-2.61392	0.275364	-0.341788	-0.213285	-1.3833	-0.149834	-0.104188	-0.12969	-0.231452
HDF - 10µM 1		0.17091	-0.0225481	0.333379	-0.693362	-0.320984	-0.0854495	-0.122948	-0.43909	-1.17944	-0.2863	-0.459429	0.791375	0.570768	-0.141668	0.0643001	-0.184685	2.55389	0.345213	-0.288746	-0.43926	0.260804	-0.136939	-0.681299	-0.00853623	-1.09214	-0.000564082	0.0156954	4.96734	1.61877	-0.00072676	-0.0884445	-0.518418	-0.196106	0.0543703	-0.0444821	0.0146716	-0.232271	-0.379967	-0.226078	-1.16021	0.0556816	-1.23234	-0.266689	-1.73626	-0.0210946	-0.440836	0.0479982	0.190248
HDF - 10µM 2		0.164029	-0.156634	0.317467	-0.4678	-0.243845	0.00809233	-0.131945	-0.418788	-1.18612	0.277845	-0.266889	0.772838	0.556201	-0.183644	0.0801381	-0.129752	2.66328	-1.04355	-0.158097	-0.175971	0.288136	-0.247621	-0.638835	0.0966424	-1.02401	0.00482301	0.0187242	5.25033	1.62067	0.12748	0.01078	-0.507208	-0.125681	0.0954752	-0.0382358	0.0433331	-0.247514	-0.270905	-0.164513	-1.37846	0.0700626	-0.112472	-0.159799	-1.81124	0.0583581	-0.170491	0.0541849	0.166747
[truncated: 256 more columns]
